# Supplementary material for: PGC7 Regulates Genome-Wide DNA Methylation by Regulating ERK-Mediated Subcellular Localization of DNMT1
Source: Int J Mol Sci. 2023 Feb 4;24(4):3093. doi: 10.3390/ijms24043093 (PMC9958980; doi:10.3390/ijms24043093)
Supplement: Supplementary file 1 [file ijms-24-03093-s001.zip]

Archive with 1 entries (1 files):
- ijms-1989369-supplementary.pdf
